# Supplementary material for: Contrasting Patterns of Fungal and Bacterial Endophytes Inhabiting Temperate Tree Leaves in Response to Thinning
Source: J Fungi (Basel). 2024 Jul 5;10(7):470. doi: 10.3390/jof10070470 (PMC11277613; doi:10.3390/jof10070470)
Supplement: Supplementary file 1 [file jof-10-00470-s001.zip]

Archive with 15 entries (15 files):
- Figure_S1.pdf
- Figure_S1.png
- Figure_S2.pdf
- Figure_S2.png
- Figure_S3.pdf
- Figure_S3.png
- Figure_S4.pdf
- Figure_S4.png
- Figure_S5.pdf
- Figure_S5.png
- Figure_S6.pdf
- Figure_S6.png
- Figure_S7.pdf
- Figure_S7.png
- Table S1.xlsx
