# Supplementary material for: Contrasting Patterns of Fungal and Bacterial Endophytes Inhabiting Temperate Tree Leaves in Response to Thinning
Source: J Fungi (Basel). 2024 Jul 5;10(7):470. doi: 10.3390/jof10070470 (PMC11277613; doi:10.3390/jof10070470)
Supplement: Supplementary file 1 [file jof-10-00470-s001.zip › Table S1.xlsx]

## Sheet: Sheet1
Table S1:Keystone of endophytic bacteria and fungi Zi-Pi network in leaves of different tree species.
Bacteria
	species	elements	z	module	p	roles	label	role_7	X1	X2	Kingdom	Phylum	Class	Order	Family	Genus	Species	mean
	AP	asv_1221	2.10074	5	0.666667	Connectors	asv_1221	non hub connector	1.22e-16	-1	k__Bacteria	p__Proteobacteria	c__Alphaproteobacteria	o__Sphingomonadales	f__Sphingomonadaceae	g__Sphingomonas		8.58333
	AP	asv_1705	1.45238	5	0.642093	Connectors	asv_1705	non hub connector	2.42705	-1.76336	k__Bacteria	p__Actinobacteria	c__Actinobacteria	o__Actinomycetales	f__Frankiaceae			3.95833
	AP	asv_1995	2.6164	1	0.203704	Module hubs	asv_1995	provincial hub	-4.94975	4.94975	k__Bacteria	p__Actinobacteria	c__Actinobacteria	o__Actinomycetales	f__Propionibacteriaceae			3.125
	AP	asv_21	0.69595	5	0.666667	Connectors	asv_21	non hub connector	0.866025	0.5	k__Bacteria	p__Proteobacteria	c__Alphaproteobacteria	o__Rhizobiales	f__Methylobacteriaceae	g__Methylobacterium	s__adhaesivum	4.25
	AP	asv_2346	2.6164	1	0	Module hubs	asv_2346	provincial hub	-5.73705	5.5755	k__Bacteria	p__Actinobacteria	c__Actinobacteria	o__Actinomycetales	f__Frankiaceae			5.25
	AP	asv_2366	2.6164	1	0	Module hubs	asv_2366	provincial hub	-5.0641	6.19313	k__Bacteria	p__Proteobacteria	c__Betaproteobacteria	o__Burkholderiales	f__Oxalobacteraceae	g__Herminiimonas		4.08333
	AP	asv_2535	-0.90105	6	0.625	Connectors	asv_2535	non hub connector	-2.69427	-8.58725	k__Bacteria	p__Proteobacteria	c__Gammaproteobacteria	o__Pseudomonadales	f__Pseudomonadaceae	g__Pseudomonas		7.04167
	AP	asv_2802	0.609299	1	0.644628	Connectors	asv_2802	non hub connector	-7.6378	4.76068	k__Bacteria	p__Proteobacteria	c__Betaproteobacteria	o__Burkholderiales	f__Oxalobacteraceae	g__Janthinobacterium		3.375
	AP	asv_2832	-0.033874	6	0.625	Connectors	asv_2832	non hub connector	-8.71269	-2.25587	k__Bacteria	p__Proteobacteria	c__Alphaproteobacteria	o__Rhizobiales				25.2917
	AP	asv_3068	1.61215	3	0.666667	Connectors	asv_3068	non hub connector	-1.22e-15	5	k__Bacteria	p__Proteobacteria	c__Alphaproteobacteria	o__Rhodospirillales	f__Acetobacteraceae			3.33333
	AP	asv_3141	2.42492	5	0.65625	Connectors	asv_3141	non hub connector	1.32625	-1.49702	k__Bacteria	p__Proteobacteria	c__Deltaproteobacteria	o__Myxococcales				4
	AP	asv_3178	3.43483	6	0	Module hubs	asv_3178	provincial hub	-6.46716	2.67878	k__Bacteria	p__Proteobacteria	c__Deltaproteobacteria	o__Bdellovibrionales	f__Bdellovibrionaceae	g__Bdellovibrio		3.25
	AP	asv_3482	-0.34183	4	0.642093	Connectors	asv_3482	non hub connector	8.87885	4.60065	k__Bacteria	p__Bacteroidetes	c__Cytophagia	o__Cytophagales	f__Cytophagaceae	g__Spirosoma		3.16667
	AP	asv_3535	-1.03302	5	0.642857	Connectors	asv_3535	non hub connector	-3.93923	0.694593	k__Bacteria	p__Bacteroidetes	c__Bacteroidia	o__Bacteroidales	f__Porphyromonadaceae			16.5833
	AP	asv_3660	0.579624	4	0.64	Connectors	asv_3660	non hub connector	6.76148	-1.81173	k__Bacteria	p__Bacteroidetes	c__Flavobacteriia	o__Flavobacteriales	f__Flavobacteriaceae	g__Flavobacterium		3.875
	AP	asv_395	-1.03302	5	0.663265	Connectors	asv_395	non hub connector	8.57e-16	-7	k__Bacteria	p__Proteobacteria	c__Alphaproteobacteria	o__Rhizobiales	f__Methylobacteriaceae	g__Methylobacterium	s__mesophilicum	12.5
	AP	asv_4364	0.693069	15	0.625	Connectors	asv_4364	non hub connector	-5.27107	2.86632	k__Bacteria	p__Proteobacteria	c__Alphaproteobacteria	o__Sphingomonadales	f__Sphingomonadaceae	g__Sphingomonas		4.70833
	AP	asv_4443	2.78445	6	0	Module hubs	asv_4443	provincial hub	-5.55347	-4.26133	k__Bacteria	p__Chlamydiae	c__Chlamydiia	o__Chlamydiales	f__Parachlamydiaceae	g__Parachlamydia		4.20833
	AP	asv_4512	2.78445	6	0	Module hubs	asv_4512	provincial hub	-4.94975	-4.94975	k__Bacteria	p__Firmicutes	c__Clostridia	o__Clostridiales	f__Lachnospiraceae			7.16667
	AP	asv_5	-1.11107	1	0.722222	Connectors	asv_5	non hub connector	-2.69797	9.62917	k__Bacteria	p__Actinobacteria	c__Actinobacteria	o__Actinomycetales	f__Microbacteriaceae			10.9167
	AP	asv_678	0.693069	15	0.666667	Connectors	asv_678	non hub connector	-4.47582	2.22869	k__Bacteria	p__Acidobacteria	c__Acidobacteriia	o__Acidobacteriales	f__Acidobacteriaceae			3.08333
	FM	asv_2337	-1.63583	2	0.625	Connectors	asv_2337	non hub connector	-3.36848	3.69504	k__Bacteria	p__Proteobacteria	c__Betaproteobacteria	o__Burkholderiales	f__Oxalobacteraceae			10.7917
	FM	asv_364	-0.19245	2	0.666667	Connectors	asv_364	non hub connector	-2.57115	3.06418	k__Bacteria	p__Proteobacteria	c__Betaproteobacteria	o__Burkholderiales	f__Oxalobacteraceae	g__Massilia		15.6667
	PK	asv_104	2.6911	1	0.658436	Network hubs	asv_104	connector hub	1.80621	4.66236	k__Bacteria	p__Proteobacteria	c__Betaproteobacteria	o__Burkholderiales	f__Comamonadaceae			112.042
	PK	asv_1052	2.66182	2	0	Module hubs	asv_1052	provincial hub	-5.9956	0.229816	k__Bacteria	p__Actinobacteria	c__Actinobacteria	o__Actinomycetales	f__Mycobacteriaceae	g__Mycobacterium		6.04167
	PK	asv_1464	0.848789	1	0.625514	Connectors	asv_1464	non hub connector	-2.67878	6.46716	k__Bacteria	p__Proteobacteria	c__Alphaproteobacteria	o__Rhizobiales	f__Hyphomicrobiaceae	g__Devosia		2.95833
	PK	asv_1512	1.29913	1	0.631944	Connectors	asv_1512	non hub connector	-0.913683	6.94011	k__Bacteria	p__Proteobacteria	c__Alphaproteobacteria	o__Rhizobiales	f__Aurantimonadaceae			13.8333
	PK	asv_155	0.398446	1	0.631944	Connectors	asv_155	non hub connector	0.909349	9.95857	k__Bacteria	p__Actinobacteria	c__Actinobacteria	o__Actinomycetales	f__Williamsiaceae	g__Williamsia		5.625
	PK	asv_2207	2.73204	1	0	Module hubs	asv_2207	provincial hub	0.918748	4.91487	k__Bacteria	p__Proteobacteria	c__Alphaproteobacteria	o__Rhodospirillales	f__Acetobacteraceae			46.6667
	PK	asv_224	-1.15	6	0.658436	Connectors	asv_224	non hub connector	-0.45671	-7.98695	k__Bacteria	p__Proteobacteria	c__Betaproteobacteria	o__Burkholderiales	f__Comamonadaceae	g__Variovorax		11.75
	PK	asv_3146	0.889729	1	0.631944	Connectors	asv_3146	non hub connector	4.32513	6.73003	k__Bacteria	p__Proteobacteria	c__Gammaproteobacteria	o__Legionellales	f__Coxiellaceae	g__Rickettsiella		2.95833
	PK	asv_3255	0.766908	1	0.631944	Connectors	asv_3255	non hub connector	0.910515	8.95382	k__Bacteria	p__Proteobacteria	c__Alphaproteobacteria	o__Rhizobiales	f__Hyphomicrobiaceae	g__Devosia		6.33333
	PK	asv_3300	0.33713	2	0.642857	Connectors	asv_3300	non hub connector	-10.8794	-1.62411	k__Bacteria	p__Proteobacteria	c__Alphaproteobacteria	o__Sphingomonadales	f__Sphingomonadaceae	g__Sphingomonas		5.70833
	PK	asv_3412	-0.150736	4	0.625	Connectors	asv_3412	non hub connector	9.63308	-5.31071	k__Bacteria	p__Proteobacteria	c__Alphaproteobacteria	o__Rhodospirillales	f__Acetobacteraceae			10.125
	PK	asv_3461	0.456832	9	0.631944	Connectors	asv_3461	non hub connector	7.73717	-2.03375	k__Bacteria	p__Actinobacteria	c__Actinobacteria	o__Actinomycetales	f__Pseudonocardiaceae	g__Pseudonocardia		24.3333
	PK	asv_3760	-0.54022	6	0.655693	Connectors	asv_3760	non hub connector	-3.93923	0.694593	k__Bacteria	p__Proteobacteria	c__Betaproteobacteria	o__Neisseriales	f__Neisseriaceae			6.45833
	PK	asv_4112	0.521267	1	0.631944	Connectors	asv_4112	non hub connector	4.36772	7.86912	k__Bacteria	p__Proteobacteria	c__Alphaproteobacteria					9.66667
	PK	asv_4148	1.38101	1	0.631944	Connectors	asv_4148	non hub connector	-1.71e-15	7	k__Bacteria	p__Proteobacteria	c__Deltaproteobacteria	o__[Entotheonellales]	f__[Entotheonellaceae]			11.8333
	PK	asv_4465	1.11203	2	0.636095	Connectors	asv_4465	non hub connector	-6.46716	-2.67878	k__Bacteria	p__FBP						3.66667
	PK	asv_4650	0.213034	6	0.657648	Connectors	asv_4650	non hub connector	0.459296	-5.98239	k__Bacteria	p__Proteobacteria	c__Alphaproteobacteria	o__Sphingomonadales	f__Sphingomonadaceae	g__Sphingomonas	s__mali	43.75
	PK	asv_521	1.13537	1	0.631944	Connectors	asv_521	non hub connector	4.26133	5.55347	k__Bacteria	p__Proteobacteria	c__Alphaproteobacteria	o__Sphingomonadales	f__Sphingomonadaceae	g__Sphingomonas		8.08333
	PK	asv_652	0.275626	1	0.632231	Connectors	asv_652	non hub connector	6.06218	3.5	k__Bacteria	p__Proteobacteria	c__Alphaproteobacteria	o__Rhizobiales	f__Methylobacteriaceae	g__Methylobacterium		7.5
	TA	asv_1732	-0.827007	4	0.625	Connectors	asv_1732	non hub connector	-3.67286	1.58432	k__Bacteria	p__Proteobacteria	c__Alphaproteobacteria	o__Rhizobiales	f__Methylobacteriaceae	g__Methylobacterium	s__adhaesivum	23.375
	TA	asv_1733	-1.17698	4	0.666667	Connectors	asv_1733	non hub connector	6.46716	2.67878	k__Bacteria	p__Proteobacteria	c__Alphaproteobacteria	o__Sphingomonadales	f__Sphingomonadaceae	g__Sphingomonas		23.7083
	TA	asv_1972	3.37261	4	0.44898	Module hubs	asv_1972	connector hub	0.922463	3.89218	k__Bacteria	p__Proteobacteria	c__Alphaproteobacteria	o__Rhizobiales	f__Rhizobiaceae	g__Agrobacterium		3.54167
	TA	asv_2099	-0.192492	3	0.625	Connectors	asv_2099	non hub connector	-2.63216	-4.25109	k__Bacteria	p__Proteobacteria	c__Alphaproteobacteria					6.45833
	TA	asv_2962	-1.05412	3	0.64	Connectors	asv_2962	non hub connector	-7.35e-16	3	k__Bacteria	p__Proteobacteria	c__Alphaproteobacteria	o__Sphingomonadales	f__Sphingomonadaceae	g__Sphingomonas		4.54167
	TA	asv_337	-0.708638	1	0.625	Connectors	asv_337	non hub connector	-9.42261	-3.3488	k__Bacteria	p__Proteobacteria	c__Betaproteobacteria	o__Burkholderiales	f__Alcaligenaceae			7.16667
	TA	asv_364	-1.63152	13	0.722222	Connectors	asv_364	non hub connector	8.38378	-7.12125	k__Bacteria	p__Proteobacteria	c__Betaproteobacteria	o__Burkholderiales	f__Oxalobacteraceae	g__Massilia		55.125
	TA	asv_4274	-0.537143	3	0.736842	Connectors	asv_4274	non hub connector	3.93923	0.694593	k__Bacteria	p__Spirochaetes	c__Spirochaetes	o__Sphaerochaetales	f__Sphaerochaetaceae	g__Sphaerochaeta		34.9167
	TA	asv_4543	2.90937	3	0.459184	Module hubs	asv_4543	connector hub	0.478631	-1.94188	k__Bacteria	p__Actinobacteria	c__Thermoleophilia	o__Gaiellales	f__Gaiellaceae			76.4167
	TA	asv_85	0.496471	1	0.625	Connectors	asv_85	non hub connector	-7.45491	-2.90246	k__Bacteria	p__Proteobacteria	c__Betaproteobacteria	o__Burkholderiales	f__Comamonadaceae	g__Methylibium		6.08333
	TA	asv_896	-0.652023	4	0.653061	Connectors	asv_896	non hub connector	-3.99009	3.01317	k__Bacteria	p__Proteobacteria	c__Alphaproteobacteria	o__Sphingomonadales	f__Sphingomonadaceae	g__Sphingomonas	s__wittichii	22.7083
	UD	asv_1107	2.80158	1	0	Module hubs	asv_1107	provincial hub	-3.5	-6.06218	k__Bacteria	p__Proteobacteria	c__Betaproteobacteria					70.5
	UD	asv_1207	0.5	12	0.666667	Connectors	asv_1207	non hub connector	-9.68809	-2.47808	k__Bacteria	p__Acidobacteria	c__Acidobacteriia	o__Acidobacteriales	f__Acidobacteriaceae			9.08333
	UD	asv_1222	3.70632	4	0	Module hubs	asv_1222	provincial hub	2.85317	-0.927051	k__Bacteria	p__Proteobacteria	c__Alphaproteobacteria	o__Rhizobiales	f__Aurantimonadaceae			5.04167
	UD	asv_1450	3.18885	9	0	Module hubs	asv_1450	provincial hub	-3.99323	-0.232579	k__Bacteria	p__Proteobacteria	c__Alphaproteobacteria	o__Sphingomonadales	f__Sphingomonadaceae	g__Kaistobacter		3.41667
	UD	asv_1541	0.294955	9	0.693878	Connectors	asv_1541	non hub connector	-5.03619	-3.26141	k__Bacteria	p__Actinobacteria	c__Actinobacteria	o__Actinomycetales	f__Frankiaceae			17.375
	UD	asv_1639	2.85276	2	0	Module hubs	asv_1639	provincial hub	0.927051	2.85317	k__Bacteria	p__Proteobacteria	c__Alphaproteobacteria	o__Rhizobiales	f__Methylobacteriaceae	g__Methylobacterium		113.125
	UD	asv_1651	2.52001	2	0	Module hubs	asv_1651	provincial hub	1.76336	2.42705	k__Bacteria	p__Proteobacteria	c__Alphaproteobacteria	o__Sphingomonadales	f__Sphingomonadaceae	g__Sphingomonas		2.95833
	UD	asv_176	-1.14022	2	0.625	Connectors	asv_176	non hub connector	5.89025	1.14235	k__Bacteria	p__Proteobacteria	c__Alphaproteobacteria	o__Sphingomonadales	f__Sphingomonadaceae	g__Sphingomonas		59.0833
	UD	asv_2301	2.7085	3	0	Module hubs	asv_2301	provincial hub	3.5	-6.06218	k__Bacteria	p__Proteobacteria	c__Alphaproteobacteria	o__Sphingomonadales	f__Sphingomonadaceae	g__Sphingomonas	s__wittichii	3.95833
	UD	asv_2926	-0.733799	7	0.625	Connectors	asv_2926	non hub connector	2.68305	-10.6678	k__Bacteria	p__Proteobacteria	c__Deltaproteobacteria	o__Bdellovibrionales	f__Bdellovibrionaceae	g__Bdellovibrio		175.5
	UD	asv_3092	-0.47472	2	0.625	Connectors	asv_3092	non hub connector	4.94975	4.94975	k__Bacteria	p__Actinobacteria	c__Actinobacteria	o__Actinomycetales	f__Frankiaceae			3.41667
	UD	asv_3246	0.0642774	5	0.75	Connectors	asv_3246	non hub connector	1.80621	-4.66236	k__Bacteria	p__Armatimonadetes	c__Armatimonadia	o__FW68				15.9167
	UD	asv_3335	2.7085	3	0	Module hubs	asv_3335	provincial hub	4.26133	-5.55347	k__Bacteria	p__Firmicutes	c__Bacilli	o__Lactobacillales	f__Lactobacillaceae	g__Lactobacillus		9.54167
	UD	asv_3337	0.131249	3	0.625	Connectors	asv_3337	non hub connector	5.86235	-6.82882	k__Bacteria	p__Bacteroidetes	c__Bacteroidia	o__Bacteroidales	f__S24-7			2.875
	UD	asv_3777	2.52001	2	0	Module hubs	asv_3777	provincial hub	-7.35e-16	3	k__Bacteria	p__Proteobacteria	c__Alphaproteobacteria	o__Rhizobiales	f__Bradyrhizobiaceae			6.75
	UD	asv_587	0.131249	3	0.64	Connectors	asv_587	non hub connector	2.25386	-7.67594	k__Bacteria	p__Proteobacteria	c__Gammaproteobacteria	o__Pseudomonadales	f__Pseudomonadaceae	g__Pseudomonas	s__viridiflava	3.04167
Fungi
	AP	asv_1082	3.04265	5	0	Module hubs	asv_1082	provincial hub	-9.03056	-9.35142	k__Fungi	p__Ascomycota	c__Eurotiomycetes	o__Chaetothyriales	f__unidentified	g__unidentified	s__Chaetothyriales_sp	10
	AP	asv_1270	3.04265	5	0	Module hubs	asv_1270	provincial hub	-8.80461	-10.8848	k__Fungi	p__Ascomycota	c__Dothideomycetes	o__Capnodiales	f__Neodevriesiaceae	g__Tripospermum	s__Tripospermum_infalcatum	21.9167
	AP	asv_1731	3.3207	6	0	Module hubs	asv_1731	provincial hub	7.76007	12.8367	k__Fungi	p__Ascomycota	c__Dothideomycetes	o__Capnodiales	f__Neodevriesiaceae	g__Tripospermum	s__Tripospermum_infalcatum	3.125
	AP	asv_1765	3.04265	5	0	Module hubs	asv_1765	provincial hub	-9.49072	-10.292	k__Fungi	p__Basidiomycota	c__Cystobasidiomycetes	o__Cystobasidiomycetes_ord_Incertae_sedis	f__Buckleyzymaceae	g__Buckleyzyma	s__Buckleyzyma_aurantiaca	8.25
	AP	asv_1880	6.48249	4	0.21875	Module hubs	asv_1880	provincial hub	13.7785	-2.48067	k__Fungi	p__Basidiomycota	c__Exobasidiomycetes	o__Golubeviales	f__Golubeviaceae	g__Golubevia	s__Golubevia_pallescens	2.08333
	AP	asv_1897	2.91491	9	0.200684	Module hubs	asv_1897	provincial hub	0.866025	-0.5	k__Fungi	p__Ascomycota	c__Dothideomycetes	o__Pleosporales	f__Phaeosphaeriaceae	g__Setomelanomma	s__Setomelanomma_holmii	5.45833
	AP	asv_278	4.24467	3	0	Module hubs	asv_278	provincial hub	-7.55773	9.32099	k__Fungi	p__Basidiomycota	c__Tremellomycetes	o__Filobasidiales	f__Filobasidiaceae	g__Filobasidium	s__Filobasidium_sp	3.08333
	AP	asv_2837	3.36524	5	0	Module hubs	asv_2837	provincial hub	-8.35624	-9.95858	k__Fungi	p__Ascomycota	c__Eurotiomycetes	o__Chaetothyriales	f__unidentified	g__unidentified	s__Chaetothyriales_sp	3.33333
	AP	asv_3084	4.24467	3	0	Module hubs	asv_3084	provincial hub	-7.64121	10.5172	k__Fungi	p__Basidiomycota	c__Tremellomycetes					2.91667
	AP	asv_3147	2.91491	9	0.200684	Module hubs	asv_3147	provincial hub	0	0	k__Fungi	p__Ascomycota	c__Sordariomycetes	o__Xylariales	f__Hypoxylaceae	g__Hypoxylon	s__Hypoxylon_cercidicola	41.0417
	AP	asv_3847	2.91491	9	0.200684	Module hubs	asv_3847	provincial hub	0.866025	0.5	k__Fungi	p__Basidiomycota	c__Agaricomycetes	o__Polyporales	f__Ganodermataceae			7.875
	AP	asv_4033	3.3207	6	0	Module hubs	asv_4033	provincial hub	8.52097	12.3448	k__Fungi	p__Basidiomycota	c__Cystobasidiomycetes	o__Erythrobasidiales	f__Erythrobasidiaceae	g__Erythrobasidium	s__Erythrobasidium_hasegawianum	8.79167
	AP	asv_5552	2.58512	7	0	Module hubs	asv_5552	provincial hub	0.911931	7.94785	k__Fungi	p__Ascomycota	c__Taphrinomycetes	o__Taphrinales	f__Taphrinaceae	g__Taphrina	s__Taphrina_sp	2.79167
	AP	asv_5592	2.58512	7	0	Module hubs	asv_5592	provincial hub	1.81197	7.7921	k__Fungi	p__Ascomycota	c__Eurotiomycetes	o__Chaetothyriales	f__unidentified	g__unidentified	s__Chaetothyriales_sp	8.83333
	AP	asv_5851	2.91491	9	0.200684	Module hubs	asv_5851	provincial hub	1.22e-16	-1	k__Fungi	p__Ascomycota	c__Dothideomycetes	o__Pleosporales	f__Didymellaceae	g__Didymella		20.2083
	AP	asv_6132	2.58512	7	0	Module hubs	asv_6132	provincial hub	-1.96e-15	8	k__Fungi	p__Basidiomycota	c__Cystobasidiomycetes	o__Cystobasidiomycetes_ord_Incertae_sedis	f__Buckleyzymaceae	g__Buckleyzyma	s__Buckleyzyma_aurantiaca	10.375
	AP	asv_78	3.3207	6	0	Module hubs	asv_78	provincial hub	9.15246	10.594	k__Fungi	p__Basidiomycota	c__Agaricomycetes	o__Polyporales	f__Ganodermataceae			1.29167
	AP	asv_842	4.24467	3	0	Module hubs	asv_842	provincial hub	-8.35624	9.95858	k__Fungi	p__Ascomycota	c__Eurotiomycetes	o__Chaetothyriales				15
	FM	asv_1270	2.72611	10	0	Module hubs	asv_1270	provincial hub	-5.26499	10.7833	k__Fungi	p__Ascomycota	c__Dothideomycetes	o__Capnodiales	f__Neodevriesiaceae	g__Tripospermum	s__Tripospermum_infalcatum	67.5417
	FM	asv_1604	3.06543	6	0	Module hubs	asv_1604	provincial hub	1.1e-15	-9	k__Fungi	p__Basidiomycota	c__Agaricostilbomycetes	o__Agaricostilbales	f__Kondoaceae	g__Kondoa	s__Kondoa_gutianensis	3.125
	FM	asv_2275	3.35098	9	0	Module hubs	asv_2275	provincial hub	8.43977	-3.12575	k__Fungi	p__Ascomycota	c__Saccharomycetes	o__Saccharomycetales	f__Debaryomycetaceae	g__Meyerozyma	s__Meyerozyma_guilliermondii	3.70833
	FM	asv_2413	3.35098	9	0	Module hubs	asv_2413	provincial hub	8.71269	-2.25587	k__Fungi	p__Ascomycota						20.0833
	FM	asv_3186	3.12705	9	0	Module hubs	asv_3186	provincial hub	8.08024	-3.96355	k__Fungi	p__Basidiomycota	c__Agaricostilbomycetes	o__Agaricostilbales	f__Kondoaceae	g__Kondoa	s__Kondoa_daliangziensis	43.2083
	FM	asv_336	6.00219	5	0.202449	Module hubs	asv_336	provincial hub	-13.0401	-5.09467	k__Fungi	p__Basidiomycota	c__Cystobasidiomycetes	o__Erythrobasidiales	f__Erythrobasidiaceae	g__Erythrobasidium	s__Erythrobasidium_hasegawianum	10.3333
	FM	asv_4384	3.12705	9	0	Module hubs	asv_4384	provincial hub	9.42261	-3.3488	k__Fungi	p__Basidiomycota	c__Cystobasidiomycetes	o__Cystobasidiomycetes_ord_Incertae_sedis	f__Buckleyzymaceae	g__Buckleyzyma	s__Buckleyzyma_aurantiaca	59.75
	FM	asv_6080	2.72611	10	0	Module hubs	asv_6080	provincial hub	-6.06544	10.3542	k__Fungi	p__Basidiomycota	c__Cystobasidiomycetes	o__Cystobasidiomycetes_ord_Incertae_sedis	f__Buckleyzymaceae	g__Buckleyzyma	s__Buckleyzyma_aurantiaca	87.0833
	FM	asv_6196	2.50978	2	0.0344721	Module hubs	asv_6196	provincial hub	0.915896	5.92968	k__Fungi	p__Basidiomycota	c__Agaricostilbomycetes	o__Agaricostilbales	f__unidentified	g__unidentified	s__Agaricostilbales_sp	2.875
	TA	asv_1253	2.54354	6	0	Module hubs	asv_1253	provincial hub	-7	-1.29e-15	k__Fungi	p__Ascomycota	c__Dothideomycetes	o__Mycosphaerellales	f__Mycosphaerellaceae	g__Sphaerulina		13.0417
	TA	asv_1459	2.54354	6	0	Module hubs	asv_1459	provincial hub	-7.84066	1.58872	k__Fungi	p__Ascomycota	c__Dothideomycetes	o__Capnodiales	f__Cladosporiaceae	g__Cladosporium		5.70833
	TA	asv_1648	2.54354	6	0	Module hubs	asv_1648	provincial hub	-7.97065	0.6846	k__Fungi	p__Ascomycota	c__Dothideomycetes	o__Mycosphaerellales	f__Mycosphaerellaceae	g__Sphaerulina		29.8333
	TA	asv_1861	3.16693	5	0	Module hubs	asv_1861	provincial hub	-4.41865	-10.0735	k__Fungi	p__Basidiomycota	c__Cystobasidiomycetes					1.41667
	TA	asv_2675	3.1987	7	0	Module hubs	asv_2675	provincial hub	7.84066	1.58872	k__Fungi	p__Basidiomycota						9.5
	TA	asv_3078	3.82082	6	0.491626	Module hubs	asv_3078	connector hub	-6.94011	0.913683	k__Fungi	p__Basidiomycota	c__Cystobasidiomycetes	o__Erythrobasidiales	f__unidentified	g__unidentified	s__Erythrobasidiales_sp	1.83333
	TA	asv_4967	2.54354	6	0	Module hubs	asv_4967	provincial hub	-7.60845	2.47214	k__Fungi	p__Ascomycota	c__Dothideomycetes	o__Mycosphaerellales	f__Mycosphaerellaceae	g__Sphaerulina		31.2917
	TA	asv_5107	3.16693	5	0	Module hubs	asv_5107	provincial hub	-5.23542	-9.67421	k__Fungi	p__Basidiomycota	c__Cystobasidiomycetes	o__Erythrobasidiales	f__Erythrobasidiaceae	g__Erythrobasidium	s__Erythrobasidium_hasegawianum	2.70833
	TA	asv_5294	3.19527	2	0	Module hubs	asv_5294	provincial hub	3.5492	-8.27062	k__Fungi	p__Basidiomycota	c__Cystobasidiomycetes					2.45833
	TA	asv_5510	3.19527	2	0	Module hubs	asv_5510	provincial hub	4.36772	-7.86912	k__Fungi	p__Basidiomycota	c__Cystobasidiomycetes	o__Cystobasidiomycetes_ord_Incertae_sedis	f__Buckleyzymaceae	g__Buckleyzyma	s__Buckleyzyma_aurantiaca	7.625
	TA	asv_634	2.54354	6	0	Module hubs	asv_634	provincial hub	-6.76148	1.81173	k__Fungi	p__Ascomycota	c__Dothideomycetes	o__Mycosphaerellales	f__Mycosphaerellaceae	g__Sphaerulina		12.2917
	TA	asv_85	3.82082	6	0.491626	Module hubs	asv_85	connector hub	-5.89025	1.14235	k__Fungi	p__Ascomycota	c__Taphrinomycetes	o__Taphrinales	f__Taphrinaceae	g__Taphrina	s__Taphrina_padi	5.54167
